# Supplementary material for: Association between Coronary Artery Plaque Progression and Liver Fibrosis Biomarkers in Population with Low Calcium Scores
Source: Nutrients. 2022 Jul 30;14(15):3163. doi: 10.3390/nu14153163 (PMC9370134; doi:10.3390/nu14153163)
Supplement: Supplementary file 1 [file nutrients-14-03163-s001.zip]

Archive with 1 entries (1 files):
- nutrients-1833915-supplementary.pdf
